# Supplementary material for: Persistence of an Endangered Amphibian in a Fully Anthropogenic Forested Pondscape
Source: Ecol Evol. 2025 Jun 27;15(7):e71608. doi: 10.1002/ece3.71608 (PMC12204722; doi:10.1002/ece3.71608)
Supplement: Supplementary file 1 — Data S1. [file ECE3-15-e71608-s002.xlsx]

## Sheet: 2021_data_conenct
ID	longitude	latitude	Bombina_va	Bombina_so
1	23.5577	46.7771	0	0
2	23.5559	46.7771	0	0
3	23.5525	46.7775	1	0
4	23.5472	46.7766	0	0
5	23.5469	46.7758	0	0
6	23.5469	46.7755	0	0
7	23.5456	46.7741	1	0
8	23.5467	46.7752	1	0
9	23.5423	46.7741	0	0
10	23.5415	46.7741	1	0
11	23.5401	46.7743	1	0
12	23.5398	46.7742	1	0
13	23.5395	46.7741	1	1
14	23.5394	46.774	1	1
15	23.5381	46.7735	0	0
16	23.5378	46.7735	1	1
17	23.5375	46.7733	1	0
18	23.5374	46.7735	1	0
19	23.5335	46.7736	1	0
20	23.5331	46.7737	1	0
21	23.5324	46.7736	1	0
22	23.5321	46.7736	1	1
23	23.532	46.7736	1	1
24	23.532	46.7734	1	1
25	23.5302	46.7732	0	0
27	23.5297	46.7731	1	0
28	23.5292	46.7731	1	0
29	23.5286	46.7731	1	0
30	23.5283	46.7729	1	0
31	23.5274	46.7731	1	0
32	23.5255	46.7742	1	0
33	23.5239	46.779	1	0
34	23.5259	46.7806	1	0
35	23.5261	46.7806	1	0
36	23.5347	46.7755	1	0
37	23.5372	46.7739	1	0
38.39	23.5378	46.7738	1	0
40	23.5397	46.7721	1	0
41	23.5397	46.7721	1	0
42	23.539	46.7718	1	0
43	23.5251	46.7697	1	0
44	23.5245	46.7693	1	0
45	23.5247	46.7694	0	0
46	23.5244	46.7691	0	0
47	23.5241	46.7689	1	0
48	23.522	46.7693	1	0
49	23.5212	46.7703	1	0
50	23.5208	46.7704	1	0
51	23.5205	46.7705	1	0
52	23.522	46.7702	1	0
53	23.5222	46.7703	1	0
54	23.5224	46.7705	1	0
55	23.5232	46.7715	1	0
56	23.524	46.7719	1	0
57	23.5246	46.7721	1	0
58	23.5248	46.772	1	0
59	23.5251	46.7721	0	0
60	23.5495	46.7748	1	0
61	23.5478	46.7738	1	0
62	23.5446	46.7725	1	1
63	23.5445	46.7724	1	0
64	23.5438	46.7722	1	0
65	23.5428	46.7722	1	0
66	23.5406	46.772	1	0
67	23.5207	46.7692	0	0
68	23.5199	46.7698	1	0
69	23.5202	46.7703	1	0
70	23.5196	46.7701	1	0
71	23.5193	46.7709	0	0
72	23.5177	46.7717	0	0
73	23.5172	46.7718	1	0
74	23.5164	46.7719	1	0
75	23.5159	46.7722	1	0
76	23.5158	46.7723	1	0
77	23.5156	46.7724	1	0
78	23.5152	46.7726	1	0
79	23.5147	46.7725	1	0
80	23.5145	46.7725	1	0
81	23.5142	46.7726	1	0
82	23.5139	46.7726	1	0
83	23.5137	46.7727	1	0
84	23.513	46.7728	1	0
85	23.5125	46.7733	1	0
86	23.5127	46.7737	1	0
87	23.5389	46.7734	1	0
88	23.5397	46.7735	0	0
89	23.5293	46.7716	0	0
90	23.5276	46.7761	0	0
91	23.5279	46.777	1	0
92	23.5209	46.7703	1	0
93	23.5224	46.7744	0	0
94	23.5219	46.7762	1	0
95	23.522	46.7767	1	0
96	23.5218	46.7774	1	0
97	23.5217	46.7777	1	0
98	23.5215	46.778	1	1
99	23.5215	46.7781	1	0
100	23.5213	46.778	1	1
101	23.5204	46.7782	1	1
102	23.5202	46.7783	1	1
103	23.5199	46.7785	1	0
104	23.5209	46.7674	1	0
105	23.522	46.768	1	0
106	23.5228	46.7682	1	0
107	23.523	46.7682	1	0
108	23.5175	46.7695	1	0
109	23.5132	46.7704	1	0
110	23.513	46.7704	0	0
111	23.5124	46.7704	0	0
112	23.5117	46.7703	1	0
113	23.5119	46.7726	1	0
114	23.5121	46.773	1	0
115	23.5112	46.7731	1	0
116	23.5105	46.7729	1	0
117	23.5102	46.7727	1	0
118	23.51	46.7727	1	0
119	23.5099	46.7728	0	0
120	23.5096	46.7729	1	0
121	23.5087	46.7732	1	0
122	23.5083	46.7733	1	0
123	23.5075	46.7734	1	0
124	23.5062	46.7737	1	0
125	23.505	46.7741	1	0
126	23.503	46.7743	1	0
127	23.5016	46.7738	1	0
128	23.5063	46.771	1	0
129	23.5072	46.7705	1	0
130	23.5076	46.7701	1	0
131	23.5078	46.7696	1	0
132	23.5079	46.7694	1	0
133	23.5078	46.7693	1	1
134	23.5081	46.7688	1	1
135	23.5116	46.7696	1	0
136	23.5099	46.7701	1	1
137	23.5083	46.7703	1	1
138	23.5079	46.7704	1	0
139	23.5071	46.7706	1	0
140	23.5074	46.7703	1	0
141	23.5075	46.7701	1	0
142	23.5088	46.7691	1	0
143	23.5138	46.7695	1	0
144	23.5344	46.7709	0	0
145	23.534	46.771	1	0
146	23.5321	46.7706	1	0
147	23.532	46.7707	1	0
148	23.5214	46.7778	1	0
149	23.5192	46.7789	1	0
150	23.5168	46.7765	1	0
151	23.5164	46.7766	1	0
152	23.5374	46.7703	1	0
153	23.5381	46.7704	1	0
154	23.5391	46.7702	1	0
155	23.5391	46.77	0	0
156	23.5392	46.7698	1	0
157	23.5056	46.768	1	0
158	23.5352	46.7707	0	0
159	23.5353	46.7707	0	0

## Sheet: adult_occu.site_2021
ID	longitude	latitude	Area	Max_depth	Hydroper	Elevation	Nearest_Neighbor_Distance_m	Functional_connect	Structural_conenct
1	23.5577	46.7771	19	10	68	388.438	208.821	0.502371	1
2	23.5559	46.7771	16	10	68	387.292	208.821	0.859052	1
3	23.5525	46.7775	10	25	85	391.794	373.495	1.09504	0
4	23.5472	46.7766	3.4	15	68	427.451	99.504	4.22825	3
5	23.5469	46.7758	13.5	25	68	429.215	27.9578	5.61277	6
6	23.5469	46.7755	6.3	15	68	430.099	27.9578	6.0113	6
7	23.5456	46.7741	2	10	69	435.003	93.338	8.26076	8
8	23.5467	46.7752	17	20	81	430.418	46.6104	5.81529	6
9	23.5423	46.7741	13.4	10	69	427.13	27.2433	13.6189	10
10	23.5415	46.7741	10.3	10	69	428.197	61.7057	14.5082	8
11	23.5401	46.7743	2	10	69	416.874	26.0462	18.3635	15
12	23.5398	46.7742	10	30	90	417.573	26.0462	19.132	15
13	23.5395	46.7741	1.8	25	90	418.035	18.7108	17.4355	15
14	23.5394	46.774	5.5	25	90	418.779	18.7108	17.7518	16
15	23.5381	46.7735	3	20	68	425.713	31.6523	21.6265	14
16	23.5378	46.7735	17	40	150	426.062	31.2459	17.7758	14
17	23.5375	46.7733	2	10	68	427.055	20.342	20.0267	14
18	23.5374	46.7735	2	15	90	425.791	20.342	19.937	14
19	23.5335	46.7736	8	30	90	439.433	48.6941	18.2506	6
20	23.5331	46.7737	5	20	90	438.799	48.6941	18.8985	7
21	23.5324	46.7736	4	25	90	437.882	29.0953	20.451	7
22	23.5321	46.7736	6	15	90	439.114	17.2319	18.0986	8
23	23.532	46.7736	5	30	90	439.846	17.2319	17.9929	8
24	23.532	46.7734	7	15	90	442.34	20.3727	17.865	8
25	23.5302	46.7732	2.4	15	90	450.16	60.8316	17.096	11
27	23.5297	46.7731	7	10	68	450.048	54.9046	15.4835	10
28	23.5292	46.7731	17	30	90	450.367	54.9046	14.9744	9
29	23.5286	46.7731	35	10	81	449.977	37.6244	14.4401	6
30	23.5283	46.7729	7	30	68	449.127	37.6244	14.0497	6
31	23.5274	46.7731	3	25	90	449.574	102.378	13.1242	10
32	23.5255	46.7742	6	30	90	445.578	17.1428	11.5817	5
33	23.5239	46.779	17	10	40	390.908	262.477	11.3697	8
34	23.5259	46.7806	9	10	40	359.53	16.8137	6.20796	2
35	23.5261	46.7806	3.3	10	68	358.915	16.8137	6.11396	2
36	23.5347	46.7755	2.2	10	68	402.852	226.382	12.2921	2
37	23.5372	46.7739	20.3	20	68	418.545	51.0935	18.9793	11
38.39	23.5378	46.7738	2.4	15	68	417.384	20.7643	20.2532	14
40	23.5397	46.7721	2.3	20	90	448.562	0.403736	16.6673	18
41	23.5397	46.7721	3	10	68	448.557	0.403736	16.6575	18
42	23.539	46.7718	3	25	68	450.632	32.254	15.898	15
43	23.5251	46.7697	5	20	68	481.765	60.0104	11.4971	11
44	23.5245	46.7693	4	10	68	481.4	21.0496	11.658	11
45	23.5247	46.7694	3	10	68	481.273	21.0496	12.4739	10
46	23.5244	46.7691	40	30	90	482.514	30.6513	12.4454	11
47	23.5241	46.7689	5	25	90	483.56	34.7527	11.505	11
48	23.522	46.7693	3	30	90	470.968	96.6724	13.9558	20
49	23.5212	46.7703	14	30	90	470.552	33.0861	16.0538	13
50	23.5208	46.7704	2	15	90	470.005	13.8359	16.1445	13
51	23.5205	46.7705	17	30	90	469.636	40.3001	15.9166	14
52	23.522	46.7702	5	25	90	471	21.4398	15.5711	22
53	23.5222	46.7703	4	15	90	469.048	21.4398	15.5839	21
54	23.5224	46.7705	6	15	90	468.504	30.6838	15.3422	20
55	23.5232	46.7715	5	20	68	461.166	97.1437	14.0268	12
56	23.524	46.7719	5	10	82	460.184	71.375	13.5679	7
57	23.5246	46.7721	2.3	15	90	459.107	22.3941	13.3013	7
58	23.5248	46.772	3.9	10	68	458.758	22.3941	13.1814	6
59	23.5251	46.7721	6.5	10	68	458.215	32.0163	13.8583	6
60	23.5495	46.7748	5	15	90	449.61	221.18	3.611	4
61	23.5478	46.7738	31	20	90	454.536	194.303	5.69122	5
62	23.5446	46.7725	6	15	90	458.093	15.2945	8.64763	5
63	23.5445	46.7724	52	10	81	458.935	15.2945	11.5268	4
64	23.5438	46.7722	12	20	68	459.138	82.6228	11.8043	6
65	23.5428	46.7722	31.5	20	90	463.956	109.477	12.467	8
66	23.5406	46.772	3	30	90	454.454	15.0923	15.0123	10
67	23.5207	46.7692	1.5	20	90	486.438	110.561	14.3046	17
68	23.5199	46.7698	52.5	20	90	482.883	51.2687	14.6503	13
69	23.5202	46.7703	4	20	90	477.36	44.8633	15.6672	14
70	23.5196	46.7701	7.7	30	90	486.542	47.406	14.89	14
71	23.5193	46.7709	4	40	82	483.655	52.9945	15.5249	14
72	23.5177	46.7717	6.8	40	90	490.511	36.9989	15.6614	11
73	23.5172	46.7718	3.9	30	90	496.762	58.5064	15.3717	10
74	23.5164	46.7719	8.5	40	90	496.212	64.6537	16.515	11
75	23.5159	46.7722	4.8	22	90	497.291	15.5675	17.4614	12
76	23.5158	46.7723	5.2	22	90	497.951	15.5675	17.6627	12
77	23.5156	46.7724	2.5	20	82	497.908	25.853	17.829	12
78	23.5152	46.7726	4.8	20	90	499.971	52.1466	18.2271	15
79	23.5147	46.7725	1.5	20	90	500.926	23.6102	18.816	15
80	23.5145	46.7725	2	10	90	499.642	23.6102	19.0105	15
81	23.5142	46.7726	3	10	90	498.77	30.3878	19.1571	16
82	23.5139	46.7726	2.6	20	68	499.732	23.1995	19.2147	15
83	23.5137	46.7727	1.25	10	40	500.466	23.1995	19.1613	16
84	23.513	46.7728	1.4	10	40	499.252	70.1314	18.997	18
85	23.5125	46.7733	2	10	90	497.4	21.571	18.0853	16
86	23.5127	46.7737	4	10	90	493.721	49.9774	16.5832	15
87	23.5389	46.7734	5	30	90	416.631	11.0219	20.2071	16
88	23.5397	46.7735	5	30	90	418.137	70.3621	20.3486	17
89	23.5293	46.7716	5	15	90	480.322	123.426	13.0019	8
90	23.5276	46.7761	6	30	90	422.3	108.786	10.3647	1
91	23.5279	46.777	4	15	90	412.476	108.786	8.37767	1
92	23.5209	46.7703	7	40	90	468.885	13.8359	16.1515	13
93	23.5224	46.7744	5	20	90	409.469	180.006	12.5915	2
94	23.5219	46.7762	8	30	90	401.015	57.9984	14.8067	8
95	23.522	46.7767	6	30	90	398.249	51.6818	16.4418	9
96	23.5218	46.7774	2.5	20	90	391.243	25.4358	18.9946	11
97	23.5217	46.7777	3	20	90	388.768	16.2162	20.3094	12
98	23.5215	46.778	2	20	90	387.235	13.5932	18.4481	12
99	23.5215	46.7781	2	20	68	386.338	13.5932	21.0919	12
100	23.5213	46.778	4	30	90	386.398	22.58	18.6699	12
101	23.5204	46.7782	31.5	20	69	384.258	28.9532	17.88	10
102	23.5202	46.7783	2.5	20	69	383.792	28.9532	17.1851	10
103	23.5199	46.7785	4	10	69	382.761	26.8696	18.2977	9
104	23.5209	46.7674	3	10	69	486.172	76.8368	8.72523	5
105	23.522	46.768	4	20	90	479.265	92.4095	10.5856	9
106	23.5228	46.7682	4	10	69	482.709	22.2642	11.2269	12
107	23.523	46.7682	4.5	30	90	482.801	22.2642	11.0357	12
108	23.5175	46.7695	3	20	90	513.201	144.572	12.1486	6
109	23.5132	46.7704	3	20	90	524.517	28.9918	16.5892	5
110	23.513	46.7704	1.9	20	82	525.369	28.9769	17.9171	6
111	23.5124	46.7704	2.5	20	90	526.328	29.1881	18.5059	7
112	23.5117	46.7703	2.5	20	90	527.983	78.4229	18.4646	6
113	23.5119	46.7726	1.5	10	69	489.332	52.1212	19.2926	16
114	23.5121	46.773	1.5	10	90	483.221	23.448	18.8233	16
115	23.5112	46.7731	1.5	10	90	484.346	79.263	18.2924	15
116	23.5105	46.7729	2	15	90	482.35	38.8443	18.4949	14
117	23.5102	46.7727	13	40	90	482.232	22.2711	18.8192	13
118	23.51	46.7727	12	40	90	482.446	13.29	18.696	13
119	23.5099	46.7728	5.5	10	69	481.823	13.29	19.3877	13
120	23.5096	46.7729	1	10	69	483.985	39.015	17.9181	11
121	23.5087	46.7732	3	10	69	484.677	38.3472	15.844	9
122	23.5083	46.7733	1.3	10	69	484.442	32.4973	15.3376	9
123	23.5075	46.7734	1.5	10	90	482.934	63.5765	13.6176	9
124	23.5062	46.7737	3.5	20	90	485.345	135.857	10.8432	4
125	23.505	46.7741	4	20	44	484.872	135.857	8.3215	3
126	23.503	46.7743	30	40	68	470.994	168.784	5.58325	2
127	23.5016	46.7738	3	10	68	462.109	168.784	4.40429	1
128	23.5063	46.771	5	20	90	504.43	103.31	16.5451	10
129	23.5072	46.7705	6	30	90	504.3	20.2891	21.1279	13
130	23.5076	46.7701	33	20	90	502.094	7.53057	22.6254	13
131	23.5078	46.7696	2	10	90	497.822	25.7139	22.6287	14
132	23.5079	46.7694	2	10	68	496.747	16.4152	22.3351	14
133	23.5078	46.7693	4	15	81	496.118	16.4152	18.9685	14
134	23.5081	46.7688	7	10	90	498.447	32.1687	17.0987	13
135	23.5116	46.7696	2	10	90	505.488	78.4229	17.2657	7
136	23.5099	46.7701	5.5	10	90	508.376	26.2903	18.8823	16
137	23.5083	46.7703	2.75	10	90	501.603	40.7761	20.5551	13
138	23.5079	46.7704	2	10	81	499.835	40.7761	22.9882	13
139	23.5071	46.7706	4.3	10	90	497.073	20.2891	20.3865	13
140	23.5074	46.7703	2.5	20	90	496.218	24.052	21.9577	13
141	23.5075	46.7701	2	10	90	495.249	7.53057	22.4649	13
142	23.5088	46.7691	3.4	40	90	492.91	54.9905	20.5168	13
143	23.5138	46.7695	1.9	20	90	491.415	113.074	13.9889	5
144	23.5344	46.7709	4.5	20	90	441.618	44.0729	12.9765	6
145	23.534	46.771	6.3	10	81	483.374	8.95874	12.3812	5
146	23.5321	46.7706	10.5	30	81	483.519	8.95874	11.2626	6
147	23.532	46.7707	13	10	81	442.16	44.0729	11.5214	5
148	23.5214	46.7778	7	10	81	444.889	18.9895	21.2613	12
149	23.5192	46.7789	6	20	90	452.494	18.9895	14.6908	8
150	23.5168	46.7765	12	30	90	363.492	19.2901	11.4916	1
151	23.5164	46.7766	5	20	90	359.605	62.1054	10.9821	1
152	23.5374	46.7703	3	20	81	418.665	42.0674	11.3847	8
153	23.5381	46.7704	2	10	81	420.005	45.4411	11.8434	9
154	23.5391	46.7702	1.2	10	81	471.363	80.3424	11.0165	8
155	23.5391	46.77	3	10	81	466.873	80.3424	11.2929	8
156	23.5392	46.7698	3	20	90	462.728	24.5056	9.85024	5
157	23.5056	46.768	2.5	10	81	462.767	21.1659	10.4397	4
158	23.5352	46.7707	2	10	81	463.212	21.1659	12.2123	7
159	23.5353	46.7707	3.5	20	81	511.785	5.52978	12.2502	6

## Sheet: adult_season_1_2021
ID	y.1	y.2	y.3	y.4	y.5
1	0	0	0
2	0	0	0
3	0	0	0	0	0
4	1	0
5	0	0
6	0	0
7	0	0
8	1	0	0
9	1	1
10	0	0
11	0	1
12	1	1	1	1
13	1	1	1	1
14	1	1	1	1	1
15	1	1
16	1	1	1	1	1
17	0	0
18	0	1	1	1	1
19	1	1	1	1	1
20	1	1	1	1
21	1	1	1	1
22	1	1	1	0	1
23	1	1	1	0
24	1	1	1	1
25	0	1	1	1	0
27	0	0
28	1	1	1	0	0
29	0	1	1
30	1	1	1
31	1	1	1	1	0
32	1	1	1	1	1
33	1	1
34	1	1
35	0	1
36	0	1
37	1	1
38.39	1	1	1
40	0	1	1	1
41	0	0	1
42	1	1	1
43	1	1	1
44	0	0	0
45	0	0	0
46	1	0	0	0	1
47	1	1	1	0
48	1	0	1	1
49	1	1	1	1
50	0	1	1	1	1
51	1	1	1	0	1
52	1	1	1	1	1
53	0	1	1	0	0
54	0	1	1	0	1
55	1	1	1
56	0	1	1	1
57	0	1	1	1	0
58	0	0
59	0	1
60	1	1	1	1
61	1	1	1	1
62	1	1	1	1
63	1	1	1
64	1	1	1	1
65	0	0	1
66	0
67	1		1
68	1	1	1
69	0	0	0	1	1
70	0	0	1
71	0	0	1
72	1	1	0
73	1	1
74	1
75	1	0	0	0
76	1	1	1
77	1	1	1
78	1	0	0
79	1
80	1	1	0
81	1
82	1	0
83	1	1	1	1
84	0	1	1
85	0	1	1
86	0	1	1	1
87	0	0	0
88	0	0
89	0	0
90	1
91	0	1		1
92	0	0		0
93	1	1	1	1
94	1	1	1	1	1
95	0	0	1
96	1	1	0	1
97	1	1	1	1
98	1	1	0	0
99	1	1	1	1
100	1	1	1	1
101	1	1	1	1
102	1	1	1	1
103	1	1	1	0
104	1	1	1	0	0
105	1	1	1
106	1	1	1	1
107	1	0	1
108	1	1	1
109	0
110	0	0
111	1	1	1	1
112	1	0
113	1
114	1	1	1
115	1
116	1	0	0
117	1	1	1
118	0
119	1	0
120	1	0	1
121	1
122	1
123	1
124	1	0	0
125	1
126	0	1
127	1
128	1	0
129	0	0	1	1
130	1	1	1	1
131	1	1	1	1
132	1	1	1	1	0
133	1	1
134	1	1	1
135	1
136	1	1	1
137	1	1	1
138	1	1
139	0	1
140	1	1	0	1
141	1	1
142	1
143	0	0	0
144	1	0	0
145	0	0
146	1		1
147	1	1	1	1
148	1	1	1
149	1	1	1
150	0	1	1
151	1	1
152	0	1
153	1	1
154	0
155	1	1
156	0	1
157	1	1
158	0	0
159	1	1	1

## Sheet: egg_larvae_occu.site_2021
ID	longitude	latitude	Area	Max_depth	Hydroper	Elevation	Nearest_Neighbor_Distance_m	Functional_connect	Structural_conenct
1	23.5577	46.7771	19	10	68	388.438	208.821	0.502371	1
2	23.5559	46.7771	16	10	68	387.292	208.821	0.859052	1
3	23.5525	46.7775	10	25	85	391.794	373.495	1.09504	0
4	23.5472	46.7766	3.4	15	68	427.451	99.504	4.22825	3
5	23.5469	46.7758	13.5	25	68	429.215	27.9578	5.61277	6
6	23.5469	46.7755	6.3	15	68	430.099	27.9578	6.0113	6
7	23.5456	46.7741	2	10	69	435.003	93.338	8.26076	8
8	23.5467	46.7752	17	20	81	430.418	46.6104	5.81529	6
9	23.5423	46.7741	13.4	10	69	427.13	27.2433	13.6189	10
10	23.5415	46.7741	10.3	10	69	428.197	61.7057	14.5082	8
11	23.5401	46.7743	2	10	69	416.874	26.0462	18.3635	15
12	23.5398	46.7742	10	30	90	417.573	26.0462	19.132	15
13	23.5395	46.7741	1.8	25	90	418.035	18.7108	17.4355	15
14	23.5394	46.774	5.5	25	90	418.779	18.7108	17.7518	16
15	23.5381	46.7735	3	20	68	425.713	31.6523	21.6265	14
16	23.5378	46.7735	17	40	150	426.062	31.2459	17.7758	14
17	23.5375	46.7733	2	10	68	427.055	20.342	20.0267	14
18	23.5374	46.7735	2	15	90	425.791	20.342	19.937	14
19	23.5335	46.7736	8	30	90	439.433	48.6941	18.2506	6
20	23.5331	46.7737	5	20	90	438.799	48.6941	18.8985	7
21	23.5324	46.7736	4	25	90	437.882	29.0953	20.451	7
22	23.5321	46.7736	6	15	90	439.114	17.2319	18.0986	8
23	23.532	46.7736	5	30	90	439.846	17.2319	17.9929	8
24	23.532	46.7734	7	15	90	442.34	20.3727	17.865	8
25	23.5302	46.7732	2.4	15	90	450.16	60.8316	17.096	11
27	23.5297	46.7731	7	10	68	450.048	54.9046	15.4835	10
28	23.5292	46.7731	17	30	90	450.367	54.9046	14.9744	9
29	23.5286	46.7731	35	10	81	449.977	37.6244	14.4401	6
30	23.5283	46.7729	7	30	68	449.127	37.6244	14.0497	6
31	23.5274	46.7731	3	25	90	449.574	102.378	13.1242	10
32	23.5255	46.7742	6	30	90	445.578	17.1428	11.5817	5
33	23.5239	46.779	17	10	40	390.908	262.477	11.3697	8
34	23.5259	46.7806	9	10	40	359.53	16.8137	6.20796	2
35	23.5261	46.7806	3.3	10	68	358.915	16.8137	6.11396	2
36	23.5347	46.7755	2.2	10	68	402.852	226.382	12.2921	2
37	23.5372	46.7739	20.3	20	68	418.545	51.0935	18.9793	11
38.39	23.5378	46.7738	2.4	15	68	417.384	20.7643	20.2532	14
40	23.5397	46.7721	2.3	20	90	448.562	0.403736	16.6673	18
41	23.5397	46.7721	3	10	68	448.557	0.403736	16.6575	18
42	23.539	46.7718	3	25	68	450.632	32.254	15.898	15
43	23.5251	46.7697	5	20	68	481.765	60.0104	11.4971	11
44	23.5245	46.7693	4	10	68	481.4	21.0496	11.658	11
45	23.5247	46.7694	3	10	68	481.273	21.0496	12.4739	10
46	23.5244	46.7691	40	30	90	482.514	30.6513	12.4454	11
47	23.5241	46.7689	5	25	90	483.56	34.7527	11.505	11
48	23.522	46.7693	3	30	90	470.968	96.6724	13.9558	20
49	23.5212	46.7703	14	30	90	470.552	33.0861	16.0538	13
50	23.5208	46.7704	2	15	90	470.005	13.8359	16.1445	13
51	23.5205	46.7705	17	30	90	469.636	40.3001	15.9166	14
52	23.522	46.7702	5	25	90	471	21.4398	15.5711	22
53	23.5222	46.7703	4	15	90	469.048	21.4398	15.5839	21
54	23.5224	46.7705	6	15	90	468.504	30.6838	15.3422	20
55	23.5232	46.7715	5	20	68	461.166	97.1437	14.0268	12
56	23.524	46.7719	5	10	82	460.184	71.375	13.5679	7
57	23.5246	46.7721	2.3	15	90	459.107	22.3941	13.3013	7
58	23.5248	46.772	3.9	10	68	458.758	22.3941	13.1814	6
59	23.5251	46.7721	6.5	10	68	458.215	32.0163	13.8583	6
60	23.5495	46.7748	5	15	90	449.61	221.18	3.611	4
61	23.5478	46.7738	31	20	90	454.536	194.303	5.69122	5
62	23.5446	46.7725	6	15	90	458.093	15.2945	8.64763	5
63	23.5445	46.7724	52	10	81	458.935	15.2945	11.5268	4
64	23.5438	46.7722	12	20	68	459.138	82.6228	11.8043	6
65	23.5428	46.7722	31.5	20	90	463.956	109.477	12.467	8
66	23.5406	46.772	3	30	90	454.454	15.0923	15.0123	10
67	23.5207	46.7692	1.5	20	90	486.438	110.561	14.3046	17
68	23.5199	46.7698	52.5	20	90	482.883	51.2687	14.6503	13
69	23.5202	46.7703	4	20	90	477.36	44.8633	15.6672	14
70	23.5196	46.7701	7.7	30	90	486.542	47.406	14.89	14
71	23.5193	46.7709	4	40	82	483.655	52.9945	15.5249	14
72	23.5177	46.7717	6.8	40	90	490.511	36.9989	15.6614	11
73	23.5172	46.7718	3.9	30	90	496.762	58.5064	15.3717	10
74	23.5164	46.7719	8.5	40	90	496.212	64.6537	16.515	11
75	23.5159	46.7722	4.8	22	90	497.291	15.5675	17.4614	12
76	23.5158	46.7723	5.2	22	90	497.951	15.5675	17.6627	12
77	23.5156	46.7724	2.5	20	82	497.908	25.853	17.829	12
78	23.5152	46.7726	4.8	20	90	499.971	52.1466	18.2271	15
79	23.5147	46.7725	1.5	20	90	500.926	23.6102	18.816	15
80	23.5145	46.7725	2	10	90	499.642	23.6102	19.0105	15
81	23.5142	46.7726	3	10	90	498.77	30.3878	19.1571	16
82	23.5139	46.7726	2.6	20	68	499.732	23.1995	19.2147	15
83	23.5137	46.7727	1.25	10	40	500.466	23.1995	19.1613	16
84	23.513	46.7728	1.4	10	40	499.252	70.1314	18.997	18
85	23.5125	46.7733	2	10	90	497.4	21.571	18.0853	16
86	23.5127	46.7737	4	10	90	493.721	49.9774	16.5832	15
87	23.5389	46.7734	5	30	90	416.631	11.0219	20.2071	16
88	23.5397	46.7735	5	30	90	418.137	70.3621	20.3486	17
89	23.5293	46.7716	5	15	90	480.322	123.426	13.0019	8
90	23.5276	46.7761	6	30	90	422.3	108.786	10.3647	1
91	23.5279	46.777	4	15	90	412.476	108.786	8.37767	1
92	23.5209	46.7703	7	40	90	468.885	13.8359	16.1515	13
93	23.5224	46.7744	5	20	90	409.469	180.006	12.5915	2
94	23.5219	46.7762	8	30	90	401.015	57.9984	14.8067	8
95	23.522	46.7767	6	30	90	398.249	51.6818	16.4418	9
96	23.5218	46.7774	2.5	20	90	391.243	25.4358	18.9946	11
97	23.5217	46.7777	3	20	90	388.768	16.2162	20.3094	12
98	23.5215	46.778	2	20	90	387.235	13.5932	18.4481	12
99	23.5215	46.7781	2	20	68	386.338	13.5932	21.0919	12
100	23.5213	46.778	4	30	90	386.398	22.58	18.6699	12
101	23.5204	46.7782	31.5	20	69	384.258	28.9532	17.88	10
102	23.5202	46.7783	2.5	20	69	383.792	28.9532	17.1851	10
103	23.5199	46.7785	4	10	69	382.761	26.8696	18.2977	9
104	23.5209	46.7674	3	10	69	486.172	76.8368	8.72523	5
105	23.522	46.768	4	20	90	479.265	92.4095	10.5856	9
106	23.5228	46.7682	4	10	69	482.709	22.2642	11.2269	12
107	23.523	46.7682	4.5	30	90	482.801	22.2642	11.0357	12
108	23.5175	46.7695	3	20	90	513.201	144.572	12.1486	6
109	23.5132	46.7704	3	20	90	524.517	28.9918	16.5892	5
110	23.513	46.7704	1.9	20	82	525.369	28.9769	17.9171	6
111	23.5124	46.7704	2.5	20	90	526.328	29.1881	18.5059	7
112	23.5117	46.7703	2.5	20	90	527.983	78.4229	18.4646	6
113	23.5119	46.7726	1.5	10	69	489.332	52.1212	19.2926	16
114	23.5121	46.773	1.5	10	90	483.221	23.448	18.8233	16
115	23.5112	46.7731	1.5	10	90	484.346	79.263	18.2924	15
116	23.5105	46.7729	2	15	90	482.35	38.8443	18.4949	14
117	23.5102	46.7727	13	40	90	482.232	22.2711	18.8192	13
118	23.51	46.7727	12	40	90	482.446	13.29	18.696	13
119	23.5099	46.7728	5.5	10	69	481.823	13.29	19.3877	13
120	23.5096	46.7729	1	10	69	483.985	39.015	17.9181	11
121	23.5087	46.7732	3	10	69	484.677	38.3472	15.844	9
122	23.5083	46.7733	1.3	10	69	484.442	32.4973	15.3376	9
123	23.5075	46.7734	1.5	10	90	482.934	63.5765	13.6176	9
124	23.5062	46.7737	3.5	20	90	485.345	135.857	10.8432	4
125	23.505	46.7741	4	20	44	484.872	135.857	8.3215	3
126	23.503	46.7743	30	40	68	470.994	168.784	5.58325	2
127	23.5016	46.7738	3	10	68	462.109	168.784	4.40429	1
128	23.5063	46.771	5	20	90	504.43	103.31	16.5451	10
129	23.5072	46.7705	6	30	90	504.3	20.2891	21.1279	13
130	23.5076	46.7701	33	20	90	502.094	7.53057	22.6254	13
131	23.5078	46.7696	2	10	90	497.822	25.7139	22.6287	14
132	23.5079	46.7694	2	10	68	496.747	16.4152	22.3351	14
133	23.5078	46.7693	4	15	81	496.118	16.4152	18.9685	14
134	23.5081	46.7688	7	10	90	498.447	32.1687	17.0987	13
135	23.5116	46.7696	2	10	90	505.488	78.4229	17.2657	7
136	23.5099	46.7701	5.5	10	90	508.376	26.2903	18.8823	16
137	23.5083	46.7703	2.75	10	90	501.603	40.7761	20.5551	13
138	23.5079	46.7704	2	10	81	499.835	40.7761	22.9882	13
139	23.5071	46.7706	4.3	10	90	497.073	20.2891	20.3865	13
140	23.5074	46.7703	2.5	20	90	496.218	24.052	21.9577	13
141	23.5075	46.7701	2	10	90	495.249	7.53057	22.4649	13
142	23.5088	46.7691	3.4	40	90	492.91	54.9905	20.5168	13
143	23.5138	46.7695	1.9	20	90	491.415	113.074	13.9889	5
144	23.5344	46.7709	4.5	20	90	441.618	44.0729	12.9765	6
145	23.534	46.771	6.3	10	81	483.374	8.95874	12.3812	5
146	23.5321	46.7706	10.5	30	81	483.519	8.95874	11.2626	6
147	23.532	46.7707	13	10	81	442.16	44.0729	11.5214	5
148	23.5214	46.7778	7	10	81	444.889	18.9895	21.2613	12
149	23.5192	46.7789	6	20	90	452.494	18.9895	14.6908	8
150	23.5168	46.7765	12	30	90	363.492	19.2901	11.4916	1
151	23.5164	46.7766	5	20	90	359.605	62.1054	10.9821	1
152	23.5374	46.7703	3	20	81	418.665	42.0674	11.3847	8
153	23.5381	46.7704	2	10	81	420.005	45.4411	11.8434	9
154	23.5391	46.7702	1.2	10	81	471.363	80.3424	11.0165	8
155	23.5391	46.77	3	10	81	466.873	80.3424	11.2929	8
156	23.5392	46.7698	3	20	90	462.728	24.5056	9.85024	5
157	23.5056	46.768	2.5	10	81	462.767	21.1659	10.4397	4
158	23.5352	46.7707	2	10	81	463.212	21.1659	12.2123	7
159	23.5353	46.7707	3.5	20	81	511.785	5.52978	12.2502	6

## Sheet: egg_larvae_season_1_2021
ID	y.1	y.2	y.3	y.4	y.5
1	0	0	0
2	0	0	0
3	0	0	0	0	0
4	0	0
5	0	0
6	0	0
7	0	0
8	0	1	1
9	0	1
10	0	0
11	0	1
12	0	1	1	1
13	0	1	1	1
14	0	1	1	1	1
15	0	1
16	0	1	1	1	1
17	0	0
18	0	1	1	1	1
19	0	1	1	1	1
20	0	1	0	1
21	0	1	1	1
22	0	1	1	1	1
23	0	1	1	1
24	0	1	1	1
25	0	0	0	0	0
27	0	0
28	0	0	1	1	1
29	0	1	1
30	0	1	1
31	0	0	0	0	0
32	0	1	1	1	1
33	0	1
34	0	1
35	0	1
36	0	1
37	0	1
38.39	0	1	1
40	0	0	1	1
41	0	0	0
42	0	1	0
43	0	1	0
44	0	0	0
45	0	0	0
46	0	1	1	1	1
47	0	0	1	1
48	0	1	1	0
49	0	1	1	1
50	0	1	1	1	1
51	0	1	1	1	1
52	0	1	0	1	1
53	0	1	1	1	1
54	0	1	0	0	0
55	0	0	1
56	0	0	0	1
57	0	0	0	1
58	0	0
59	0	0
60	0	0	0	1
61	0	1	0	1
62	0	1	1	1
63	0	0	1
64	0	0
65	0	1	0
66	0	1	1
67	0	0	0	1	1
68	0	1	1
69	0	1	1
70	0	1	1
71	0	1
72	0	1	0
73	0	1	1
74	0	1	1
75	0	1	1
76	0	1	1
77	0	1
78	0	0	1	1
79	0	0	0
80	0	1	1
81	0	0	0	0
82	0	0	0
83	0	0
84	0	0
85	0	0		0
86	0	0		0
87	0	1	1	1
88	0	1	1	1	1
89	0	1	1
90	1	0	1	1
91	0	0	0	1
92	1	1	1	1
93	0	1	1	1
94	1	1	1	1
95	0	1	1	1
96	0	0	0	0
97	0	0	1	1
98	0	0	0	1	1
99	0	0	0
100	0	0	1	1
101	1	1	1
102	1	0	1
103	0	0
104	0	1
105	0	1	1	1
106	0	0
107	1	1	1
108	0	1	1
109	0	1	0
110	0	1
111	0	1	1
112	0	1	0
113	0	0
114	0	0
115	0	0	1	1
116	0	1	1	1
117	1	1	1	1
118	1	1	1	1	1
119	0	0
120	0	0
121	0	1
122	0	0
123	0	1
124	0	0	0	0
125	1	0
126	0	0	0
127	0	0
128	0	0	0	0
129	1	1	1
130	0	0	1
131	0	0	0
132	0	0
133	0	1
134	0	1
135	0	1
136	0	0	1	1
137	0	1	1
138	0	0
139	0	0
140	1	1
141	0	0
142	1	1	1
143	0	0	1
144	1	0
145	1	1
146	1	1
147	0	0
148	0	0
149	0	0
150	1	1
151	0	1
152	0	1
153	0	0
154	0	0
155	0	1
156	1	0	1
157	0	0	0
158	0	0
159	0	1

## Sheet: adult_occu.site_2023
ID	longitude	latitude	Area	Max_depth	Hydroper	Elevation	Nearest_Neighbor_Distance_m	Functional_connect	Structural_conenct
1	23.5577	46.7771	20	11	68	388.438	208.821	0.522226	1
2	23.5559	46.7771	17	8	68	387.292	208.821	0.895095	1
3	23.5525	46.7775	11	30	85	391.794	373.495	1.193	0
4	23.5472	46.7766	4	17	68	427.451	99.504	4.67971	3
5	23.5469	46.7758	14	24	69	429.215	27.9578	5.29185	6
6	23.5469	46.7755	7	16	67	430.099	27.9578	6.5602	6
7	23.5456	46.7741	3	14	69	435.003	93.338	7.97968	8
8	23.5467	46.7752	18	17	81	430.418	46.6104	6.1699	6
9	23.5423	46.7741	14	11	69	427.13	27.2433	11.6034	10
10	23.5415	46.7741	11	15	69	428.197	61.7057	12.9651	8
11	23.5401	46.7743	3	15	68	416.874	26.0462	17.1622	15
12	23.5398	46.7742	11	32	91	417.573	26.0462	16.9623	15
13	23.5395	46.7741	2	24	90	418.035	18.7108	15.2453	15
14	23.5394	46.774	6	23	90	418.779	18.7108	15.5332	16
15	23.5381	46.7735	4	22	68	425.713	31.6523	18.892	14
16	23.5378	46.7735	18	42	150	426.062	31.2459	16.1588	14
17	23.5375	46.7733	3	7	68	427.055	20.342	18.4846	14
18	23.5374	46.7735	3	15	89	425.791	20.342	18.5209	14
19	23.5335	46.7736	9	29	91	439.433	48.6941	18.1202	6
20	23.5331	46.7737	6	16	90	438.799	48.6941	18.7984	7
21	23.5324	46.7736	5	27	90	437.882	29.0953	20.4068	7
22	23.5321	46.7736	7	15	90	439.114	17.2319	18.0697	8
23	23.532	46.7736	6	26	90	439.846	17.2319	17.962	8
24	23.532	46.7734	8	14	90	442.34	20.3727	17.8628	8
25	23.5302	46.7732	3	10	90	450.16	60.8316	16.9529	11
27	23.5297	46.7731	8	14	68	450.048	54.9046	16.2352	10
28	23.5292	46.7731	18	30	90	450.367	54.9046	14.8782	9
29	23.5286	46.7731	36	13	81	449.977	37.6244	14.4549	6
30	23.5283	46.7729	8	25	67	449.127	37.6244	14.1358	6
31	23.5274	46.7731	4	30	90	449.574	102.378	13.2755	10
32	23.5255	46.7742	7	35	90	445.578	17.1428	11.8147	5
33	23.5239	46.779	17	10	40	390.908	262.477	10.5656	8
34	23.5259	46.7806	9	10	40	359.53	16.8137	4.89513	2
35	23.5261	46.7806	3.3	10	68	358.915	16.8137	4.81428	2
36	23.5347	46.7755	3	14	68	402.852	226.382	11.9334	2
37	23.5372	46.7739	21	17	68	418.545	51.0935	17.7832	11
38.39	23.5378	46.7738	3	16	68	417.384	20.7643	18.7558	14
40	23.5397	46.7721	3	18	89	448.562	0.403736	13.4922	18
41	23.5397	46.7721	4	13	69	448.557	0.403736	13.4811	18
42	23.539	46.7718	4	22	68	450.632	32.254	13.1957	15
43	23.5251	46.7697	5	20	68	481.765	60.0104	12.2248	11
44	23.5245	46.7693	4	10	68	481.4	21.0496	11.7706	11
45	23.5247	46.7694	3	10	68	481.273	21.0496	12.5082	10
46	23.5244	46.7691	40	30	90	482.514	30.6513	11.7331	11
47	23.5241	46.7689	5	25	90	483.56	34.7527	11.7478	11
48	23.522	46.7693	3	30	90	470.968	96.6724	13.9755	20
49	23.5212	46.7703	14	30	90	470.552	33.0861	16.1567	13
50	23.5208	46.7704	2	15	90	470.005	13.8359	16.4162	13
51	23.5205	46.7705	17	30	90	469.636	40.3001	16.3478	14
52	23.522	46.7702	5	25	90	471	21.4398	15.3542	22
53	23.5222	46.7703	4	15	90	469.048	21.4398	16.283	21
54	23.5224	46.7705	6	15	90	468.504	30.6838	15.1119	20
55	23.5232	46.7715	5	20	68	461.166	97.1437	14.0407	12
56	23.524	46.7719	5	10	82	460.184	71.375	13.6118	7
57	23.5246	46.7721	2.3	15	90	459.107	22.3941	13.3468	7
58	23.5248	46.772	3.9	10	68	458.758	22.3941	14.2157	6
59	23.5251	46.7721	6.5	10	68	458.215	32.0163	13.0739	6
60	23.5495	46.7748	6	14	90	449.61	221.18	3.79969	4
61	23.5478	46.7738	32	17	90	454.536	194.303	5.65992	5
62	23.5446	46.7725	7	16	90	458.093	15.2945	7.43452	5
63	23.5445	46.7724	53	9	81	458.935	15.2945	10.2464	4
64	23.5438	46.7722	13	23	68	459.138	82.6228	10.0746	6
65	23.5428	46.7722	32	21	90	463.956	109.477	10.9781	8
66	23.5406	46.772	4	26	89	454.454	15.0923	12.1499	10
67	23.5207	46.7692	1.5	20	90	486.438	110.561	14.5014	17
68	23.5199	46.7698	52.5	20	90	482.883	51.2687	15.0775	13
69	23.5202	46.7703	4	20	90	477.36	44.8633	16.1565	14
70	23.5196	46.7701	7.7	30	90	486.542	47.406	15.4881	14
71	23.5193	46.7709	4	40	82	483.655	52.9945	15.5532	14
72	23.5177	46.7717	6.8	40	90	490.511	36.9989	15.6579	11
73	23.5172	46.7718	3.9	30	90	496.762	58.5064	16.0881	10
74	23.5164	46.7719	8.5	40	90	496.212	64.6537	16.8537	11
75	23.5159	46.7722	4.8	22	90	497.291	15.5675	17.5233	12
76	23.5158	46.7723	5.2	22	90	497.951	15.5675	17.6602	12
77	23.5156	46.7724	2.5	20	82	497.908	25.853	17.7188	12
78	23.5152	46.7726	4.8	20	90	499.971	52.1466	17.9099	15
79	23.5147	46.7725	1.5	20	90	500.926	23.6102	18.3184	15
80	23.5145	46.7725	2	10	90	499.642	23.6102	18.4305	15
81	23.5142	46.7726	3	10	90	498.77	30.3878	18.4612	16
82	23.5139	46.7726	2.6	20	68	499.732	23.1995	18.399	15
83	23.5137	46.7727	1.25	10	40	500.466	23.1995	19.2443	16
84	23.513	46.7728	1.4	10	40	499.252	70.1314	18.2071	18
85	23.5125	46.7733	2	10	90	497.4	21.571	17.3017	16
86	23.5127	46.7737	4	10	90	493.721	49.9774	16.6161	15
87	23.5389	46.7734	6	28	91	416.631	11.0219	18.5257	16
88	23.5397	46.7735	6	33	90	418.137	70.3621	17.6277	17
89	23.5293	46.7716	6	11	90	480.322	123.426	12.7169	8
90	23.5276	46.7761	7	34	89	422.3	108.786	9.82806	1
91	23.5279	46.777	5	18	90	412.476	108.786	8.32623	1
92	23.5209	46.7703	7	40	90	468.885	13.8359	16.3772	13
93	23.5224	46.7744	5	20	90	409.469	180.006	12.2125	2
94	23.5219	46.7762	8	30	90	401.015	57.9984	14.2113	8
95	23.522	46.7767	6	30	90	398.249	51.6818	16.414	9
96	23.5218	46.7774	2.5	20	90	391.243	25.4358	17.9869	11
97	23.5217	46.7777	3	20	90	388.768	16.2162	19.3043	12
98	23.5215	46.778	2	20	90	387.235	13.5932	17.4575	12
99	23.5215	46.7781	2	20	68	386.338	13.5932	20.093	12
100	23.5213	46.778	4	30	90	386.398	22.58	17.713	12
101	23.5204	46.7782	31.5	20	69	384.258	28.9532	17.0849	10
102	23.5202	46.7783	2.5	20	69	383.792	28.9532	16.4335	10
103	23.5199	46.7785	4	10	69	382.761	26.8696	17.5939	9
104	23.5209	46.7674	3	10	69	486.172	76.8368	8.85661	5
105	23.522	46.768	4	20	90	479.265	92.4095	10.7165	9
106	23.5228	46.7682	4	10	69	482.709	22.2642	11.3683	12
107	23.523	46.7682	4.5	30	90	482.801	22.2642	11.1856	12
108	23.5175	46.7695	3	20	90	513.201	144.572	12.5471	6
109	23.5132	46.7704	3	20	90	524.517	28.9918	17.3562	5
110	23.513	46.7704	1.9	20	82	525.369	28.9769	17.8124	6
111	23.5124	46.7704	2.5	20	90	526.328	29.1881	17.6744	7
112	23.5117	46.7703	2.5	20	90	527.983	78.4229	18.6142	6
113	23.5119	46.7726	1.5	10	69	489.332	52.1212	18.9485	16
114	23.5121	46.773	1.5	10	90	483.221	23.448	18.2757	16
115	23.5112	46.7731	1.5	10	90	484.346	79.263	18.1122	15
116	23.5105	46.7729	2	15	90	482.35	38.8443	18.6603	14
117	23.5102	46.7727	13	40	90	482.232	22.2711	19.1394	13
118	23.51	46.7727	12	40	90	482.446	13.29	19.093	13
119	23.5099	46.7728	5.5	10	69	481.823	13.29	18.8329	13
120	23.5096	46.7729	1	10	69	483.985	39.015	18.3128	11
121	23.5087	46.7732	3	10	69	484.677	38.3472	16.1041	9
122	23.5083	46.7733	1.3	10	69	484.442	32.4973	15.5754	9
123	23.5075	46.7734	1.5	10	90	482.934	63.5765	13.7992	9
124	23.5062	46.7737	3.5	20	90	485.345	135.857	10.9597	4
125	23.505	46.7741	4	20	44	484.872	135.857	8.39533	3
126	23.503	46.7743	30	40	68	470.994	168.784	5.62386	2
127	23.5016	46.7738	3	10	68	462.109	168.784	4.43525	1
128	23.5063	46.771	5	20	90	504.43	103.31	16.6761	10
129	23.5072	46.7705	6	30	90	504.3	20.2891	21.2685	13
130	23.5076	46.7701	33	20	90	502.094	7.53057	22.7562	13
131	23.5078	46.7696	2	10	90	497.822	25.7139	22.7434	14
132	23.5079	46.7694	2	10	68	496.747	16.4152	22.4417	14
133	23.5078	46.7693	4	15	81	496.118	16.4152	19.0698	14
134	23.5081	46.7688	7	10	90	498.447	32.1687	17.1877	13
135	23.5116	46.7696	2	10	90	505.488	78.4229	17.3799	7
136	23.5099	46.7701	5.5	10	90	508.376	26.2903	19.0322	16
137	23.5083	46.7703	2.75	10	90	501.603	40.7761	20.7073	13
138	23.5079	46.7704	2	10	81	499.835	40.7761	23.1386	13
139	23.5071	46.7706	4.3	10	90	497.073	20.2891	20.5301	13
140	23.5074	46.7703	2.5	20	90	496.218	24.052	22.0934	13
141	23.5075	46.7701	2	10	90	495.249	7.53057	22.5957	13
142	23.5088	46.7691	3.4	40	90	492.91	54.9905	20.6204	13
143	23.5138	46.7695	1.9	20	90	491.415	113.074	13.9723	5
144	23.5344	46.7709	5	24	90	441.618	44.0729	12.9889	6
145	23.534	46.771	7	9	81	483.374	8.95874	13.2698	5
146	23.5321	46.7706	11	26	81	483.519	8.95874	11.8865	6
147	23.532	46.7707	14	8	80	442.16	44.0729	12.1338	5
148	23.5214	46.7778	7	10	81	444.889	18.9895	20.2948	12
149	23.5192	46.7789	6	20	90	452.494	18.9895	14.0984	8
150	23.5168	46.7765	12	30	90	363.492	19.2901	11.2033	1
151	23.5164	46.7766	5	20	90	359.605	62.1054	10.6932	1
152	23.5374	46.7703	4	21	81	418.665	42.0674	10.4188	8
153	23.5381	46.7704	3	12	81	420.005	45.4411	10.2969	9
154	23.5391	46.7702	2	7	80	471.363	80.3424	9.50057	8
155	23.5391	46.77	4	5	80	466.873	80.3424	8.15704	8
156	23.5392	46.7698	4	18	90	462.728	24.5056	7.80665	5
157	23.5056	46.768	2.5	10	81	462.767	21.1659	10.487	4
158	23.5352	46.7707	3	6	81	463.212	21.1659	12.0283	7
159	23.5353	46.7707	4	22	81	511.785	5.52978	12.0026	6

## Sheet: adult_season_3_2021
ID	y.1	y.2	y.3
1	0	0	0
2	0	0	0
3	0	1	0
4	0	0	0
5	1	1	1
6	0	0	0
7	1	0	0
8	0	1	1
9	1	1	1
10	0	0	1
11	0	0	0
12	1	1	1
13	1	1	1
14	1	1	1
15	1	1	1
16	1	1	1
17	1	0	0
18	1	1	1
19	1	1	1
20	1	1	1
21	1	1	1
22	1	1	1
23	1	1	1
24	1	1	1
25	0	0	0
27	0	0	0
28	1	1	1
29	0	0	1
30	1	0	0
31	1	1	1
32	1	1	1
33	0	0	0
34	0	0	0
35	0	0	0
36	1	1	1
37	1	0	1
38.39	1	1	1
40	0	0	0
41	0	0	0
42	0	0	0
43	0	0	0
44	1	1	0
45	0	0	0
46	1	0	0
47	0	0	1
48	0	1	1
49	1	0	1
50	1	1	1
51	1	1	1
52	1	1	1
53	0	0	0
54	1	1	1
55	1	1	1
56	1	1	1
57	1	1	1
58	0	0	0
59	1	1	1
60	1	1	1
61	1	1	1
62	1	1	1
63	1	1	1
64	1	1	1
65	0	0	0
66	0	0	0
67	0	0	0
68	0	1	1
69	0	1	0
70	1	1	0
71	1	1	0
72	0	1	1
73	1	1	0
74	1	0	0
75	1	0	1
76	0	1	1
77	0	1	1
78	1	0	0
79	1	0	1
80	1	1	0
81	0	1	1
82	1	1	1
83	0	0	0
84	0	1	0
85	0	0	1
86	0	0	0
87	0	0	0
88	0	0	0
89	0	0	1
90	1	1	1
91	0	1	1
92	0	0	1
93	1	1	1
94	1	1	1
95	0	0	0
96	1	1	1
97	1	1	1
98	1	1	1
99	1	1	1
100	1	1	1
101	1	1	1
102	1	1	1
103	1	1	1
104	1	1	1
105	1	1	1
106	1	1	1
107	1	0	1
108	1	1	1
109	0	0	0
110	0	0	0
111	1	1	1
112	1	0	0
113	1	1	1
114	1	1	1
115	1	0	0
116	1	0	0
117	1	1	1
118	0	1	1
119	1	0	1
120	1	0	1
121	1	1	1
122	1	1	1
123	1	0	0
124	1	0	0
125	1	1	0
126	0	1	1
127	1	1	1
128	1	0	0
129	0	0	1
130	1	1	1
131	1	1	1
132	1	0	0
133	1	1	1
134	1	1	1
135	1	1	1
136	1	1	1
137	1	1	1
138	1	1	1
139	1	1	1
140	1	1	1
141	1	1	1
142	1	1	1
143	1	1	1
144	1	1	1
145	1	1	0
146	1	1	1
147	1	1	1
148	1	1	1
149	1	1	1
150	1	1	1
151	0	1	1
152	0	0	0
153	0	0	0
154	0	0	0
155	1	1	1
156	1	1	1
157	1	1	1
158	1	1	1
159	1	1	1

## Sheet: Hydroperiod_and_metamorph_2021
ID	longitude	latitude	Hydroper_weeks	Bombina_va_2021_adults	Metamorphosis_2021
1	23.5577	46.7771	9.71429	0	0
2	23.5559	46.7771	9.71429	0	0
3	23.5525	46.7775	12.1429	1	0
4	23.5472	46.7766	9.71429	0	0
5	23.5469	46.7758	9.71429	0	0
6	23.5469	46.7755	9.71429	0	0
7	23.5456	46.7741	9.85714	1	0
8	23.5467	46.7752	11.5714	1	0
9	23.5423	46.7741	9.85714	0	0
10	23.5415	46.7741	9.85714	1	0
11	23.5401	46.7743	9.85714	1	0
12	23.5398	46.7742	12.8571	1	1
13	23.5395	46.7741	12.8571	1	1
14	23.5394	46.774	12.8571	1	1
15	23.5381	46.7735	9.71429	0	0
16	23.5378	46.7735	21.4286	1	1
17	23.5375	46.7733	9.71429	1	0
18	23.5374	46.7735	12.8571	1	1
19	23.5335	46.7736	12.8571	1	1
20	23.5331	46.7737	12.8571	1	1
21	23.5324	46.7736	12.8571	1	1
22	23.5321	46.7736	12.8571	1	1
23	23.532	46.7736	12.8571	1	1
24	23.532	46.7734	12.8571	1	1
25	23.5302	46.7732	12.8571	0	0
27	23.5297	46.7731	9.71429	1	0
28	23.5292	46.7731	12.8571	1	1
29	23.5286	46.7731	11.5714	1	0
30	23.5283	46.7729	9.71429	1	0
31	23.5274	46.7731	14.2857	1	1
32	23.5255	46.7742	14.2857	1	1
33	23.5239	46.779	5.71429	1	0
34	23.5259	46.7806	5.71429	1	0
35	23.5261	46.7806	9.71429	1	0
36	23.5347	46.7755	9.71429	1	0
37	23.5372	46.7739	9.71429	1	0
38.39	23.5378	46.7738	9.71429	1	0
40	23.5397	46.7721	12.8571	1	1
41	23.5397	46.7721	9.71429	1	0
42	23.539	46.7718	9.71429	1	0
43	23.5251	46.7697	9.71429	1	0
44	23.5245	46.7693	9.71429	1	0
45	23.5247	46.7694	9.71429	0	0
46	23.5244	46.7691	12.8571	0	1
47	23.5241	46.7689	12.8571	1	1
48	23.522	46.7693	12.8571	1	1
49	23.5212	46.7703	12.8571	1	1
50	23.5208	46.7704	12.8571	1	1
51	23.5205	46.7705	12.8571	1	1
52	23.522	46.7702	12.8571	1	1
53	23.5222	46.7703	12.8571	1	1
54	23.5224	46.7705	12.8571	1	0
55	23.5232	46.7715	9.71429	1	0
56	23.524	46.7719	11.7143	1	0
57	23.5246	46.7721	12.8571	1	1
58	23.5248	46.772	9.71429	1	0
59	23.5251	46.7721	9.71429	0	0
60	23.5495	46.7748	12.8571	1	1
61	23.5478	46.7738	12.8571	1	0
62	23.5446	46.7725	12.8571	1	1
63	23.5445	46.7724	11.5714	1	1
64	23.5438	46.7722	9.71429	1	1
65	23.5428	46.7722	12.8571	1	0
66	23.5406	46.772	9.71429	1	0
67	23.5207	46.7692	9.85714	0	0
68	23.5199	46.7698	12.8571	1	1
69	23.5202	46.7703	12.8571	1	1
70	23.5196	46.7701	12.8571	1	1
71	23.5193	46.7709	12.8571	0	1
72	23.5177	46.7717	12.8571	0	1
73	23.5172	46.7718	11.7143	1	0
74	23.5164	46.7719	9.85714	1	0
75	23.5159	46.7722	12.8571	1	0
76	23.5158	46.7723	12.8571	1	1
77	23.5156	46.7724	12.8571	1	1
78	23.5152	46.7726	12.8571	1	1
79	23.5147	46.7725	9.85714	1	0
80	23.5145	46.7725	12.8571	1	1
81	23.5142	46.7726	9.85714	1	0
82	23.5139	46.7726	11.7143	1	0
83	23.5137	46.7727	12.8571	1	1
84	23.513	46.7728	12.8571	1	0
85	23.5125	46.7733	12.8571	1	1
86	23.5127	46.7737	12.8571	1	0
87	23.5389	46.7734	9.71429	1	0
88	23.5397	46.7735	5.71429	0	0
89	23.5293	46.7716	5.71429	0	0
90	23.5276	46.7761	4.42857	0	0
91	23.5279	46.777	12.8571	1	0
92	23.5209	46.7703	12.8571	1	0
93	23.5224	46.7744	12.8571	0	1
94	23.5219	46.7762	12.8571	1	1
95	23.522	46.7767	12.8571	1	1
96	23.5218	46.7774	12.8571	1	1
97	23.5217	46.7777	12.8571	1	1
98	23.5215	46.778	12.8571	1	1
99	23.5215	46.7781	12.8571	1	1
100	23.5213	46.778	12.8571	1	1
101	23.5204	46.7782	12.8571	1	1
102	23.5202	46.7783	12.8571	1	1
103	23.5199	46.7785	12.8571	1	1
104	23.5209	46.7674	12.8571	1	1
105	23.522	46.768	9.71429	1	0
106	23.5228	46.7682	12.8571	1	1
107	23.523	46.7682	9.85714	1	0
108	23.5175	46.7695	9.85714	1	0
109	23.5132	46.7704	9.85714	1	0
110	23.513	46.7704	9.85714	0	0
111	23.5124	46.7704	12.8571	0	1
112	23.5117	46.7703	9.85714	1	0
113	23.5119	46.7726	9.85714	1	0
114	23.5121	46.773	12.8571	1	1
115	23.5112	46.7731	9.85714	1	0
116	23.5105	46.7729	12.8571	1	1
117	23.5102	46.7727	12.8571	1	0
118	23.51	46.7727	9.85714	1	0
119	23.5099	46.7728	11.7143	0	0
120	23.5096	46.7729	12.8571	1	1
121	23.5087	46.7732	9.85714	1	0
122	23.5083	46.7733	9.85714	1	0
123	23.5075	46.7734	9.85714	1	0
124	23.5062	46.7737	12.8571	1	0
125	23.505	46.7741	9.85714	1	0
126	23.503	46.7743	9.85714	1	0
127	23.5016	46.7738	9.85714	1	0
128	23.5063	46.771	12.8571	1	0
129	23.5072	46.7705	12.8571	1	1
130	23.5076	46.7701	12.8571	1	1
131	23.5078	46.7696	12.8571	1	1
132	23.5079	46.7694	12.8571	1	1
133	23.5078	46.7693	9.85714	1	1
134	23.5081	46.7688	9.85714	1	1
135	23.5116	46.7696	9.85714	1	0
136	23.5099	46.7701	9.85714	1	1
137	23.5083	46.7703	9.85714	1	1
138	23.5079	46.7704	9.85714	1	0
139	23.5071	46.7706	12.8571	1	1
140	23.5074	46.7703	12.8571	1	0
141	23.5075	46.7701	6.28571	1	0
142	23.5088	46.7691	3.57143	1	0
143	23.5138	46.7695	12.8571	1	0
144	23.5344	46.7709	9.71429	0	0
145	23.534	46.771	9.71429	1	0
146	23.5321	46.7706	5.71429	1	0
147	23.532	46.7707	12.8571	1	0
148	23.5214	46.7778	12.8571	1	1
149	23.5192	46.7789	12.8571	1	1
150	23.5168	46.7765	12.8571	1	0
151	23.5164	46.7766	9.71429	1	0
152	23.5374	46.7703	11.5714	1	0
153	23.5381	46.7704	5.71429	1	0
154	23.5391	46.7702	5.71429	1	0
155	23.5391	46.77	12.8571	0	1
156	23.5392	46.7698	12.8571	1	1
157	23.5056	46.768	12.8571	1	0
158	23.5352	46.7707	5.71429	0	0
159	23.5353	46.7707	12.8571	0	0
