# Supplementary material for: Persistence of an Endangered Amphibian in a Fully Anthropogenic Forested Pondscape
Source: Ecol Evol. 2025 Jun 27;15(7):e71608. doi: 10.1002/ece3.71608 (PMC12204722; doi:10.1002/ece3.71608)
Supplement: Supplementary file 2 — Data S2. [file ECE3-15-e71608-s001.R]

Introduction

This repository contains the R code used for the main analyses described in the manuscript. The following analyses are included:
    Functional connectivity calculation
    Structural connectivity calculation
    Occupancy modeling for adults (2021)
    Occupancy modeling for eggs and larvae (2021)
    Occupancy modeling for adults (2023)
    Estimation of hydroperiod thresholds for metamorphosis (2021)
All datasets used for these analyses are provided in a single Excel file, with each dataset stored on a separate sheet. 
Before running the code, please export each sheet as an individual .csv file. 
Use the exact sheet name (provided at the top of each sheet) as the filename, as these are referenced directly in the code.
Each analysis is described in detail in the corresponding sections of the manuscript. 
The provided scripts are fully reproducible and can be used to replicate all key results.


#A) Connectivity calculation

# A1_Functional_connectivity

# Load necessary libraries
library(geosphere)
library(readr)

# 1. Load the data
# Load 2021_data_conenct.csv dataset (same script for the occupancy from 2023)
# Legend:
   # Bombina_va = presence / absence of adults.
   # Bombina_so = source ponds, as defined in the manuscript.

pond_data <- read.csv(file.choose())

# 2. Extract the relevant columns
Oj <- pond_data$Bombina_va  # O_j: Presence-absence data (1 = occupied, 0 = unoccupied)
Sj <- pond_data$Bombina_so  # S_j: Source pond indicator (1 = source, 0 = non-source)
beta <- 3  # Weighting factor for source ponds

# 3. Compute CC_j
CCj <- Oj + beta * Sj
pond_data$CCj <- CCj  # Store CC_j in the dataset

# 4. Define dispersal parameter (α = 1/250)
dispersal_distance <- 250  # Given dispersal distance in meters
alpha <- 1 / dispersal_distance  # Decay parameter

# 5. Function to compute \( C_{\text{univ},i} \)
calculate_connectivity <- function(data, alpha) {
  n <- nrow(data)
  connectivity <- numeric(n)
  
  for (i in 1:n) {
    Ci <- 0
    for (j in 1:n) {
      if (i != j) {  # Exclude self-connectivity
        dij <- distGeo(c(data$longitude[i], data$latitude[i]), 
                       c(data$longitude[j], data$latitude[j]))
        Ci <- Ci + exp(-alpha * dij) * data$CCj[j]
      }
    }
    connectivity[i] <- Ci
  }
  
  return(connectivity)
}

# 6. Compute \( C_{\text{univ}} \) using α = 1/250
pond_data$Functional_connectivity <- calculate_connectivity(pond_data, alpha) #C_univ_250m is the Functional_connectivity

# 7. Display the updated data with connectivity values
print(head(pond_data))

# Save the dataset
write_csv(pond_data, "updated_pond_connectivity.csv")
=====================
# A2_Structural conenctivity, the same data can be used as above.
# Note: the structural connectivity does not require toad presence/absence data, only pond location data. 

# Required library
library(geosphere)

# Load data
df = read.csv(file.choose())

# Extract coordinates
coords <- df[, c("longitude", "latitude")]

# Set maximum distance threshold (we selected 250 m)
MAX_DIST <- 250  

# Compute distance matrix using Haversine formula
dist_matrix <- outer(1:nrow(df), 1:nrow(df), Vectorize(function(i, j) {
  if (i == j) return(Inf)
  distHaversine(coords[i, ], coords[j, ])
}))

# Create binary connectivity matrix
connect_matrix <- ifelse(dist_matrix <= MAX_DIST, 1, 0)

# Compute indegree for each pond (as the structural connectivity metric, Zamberletti et al. 2018, see text)

df$Zamberletti_Indegree <- rowSums(connect_matrix)

# Save or inspect

head(df)
write.csv(df, "Zamberletti_Indegree_2021.csv", row.names = FALSE)

===========================
B) Occupancy models

#B1. Occupancy model for adults, 2021

# Libraries
library(unmarked)
library(AICcmodavg)
library(caret)

# Load detection histories (response variable)
detection_matrix <- read.csv(file.choose())  # Upload adult_season_1_2021

#Note: collinearity was checked using Pearson r=0.7 threshold, see manuscript.

# Load site covariates 
site_covariates <- read.csv(file.choose())  # Select adult_occu.site_2021.csv

# Ensure "ID", "latitude" and "longitude" columns are removed from the dataset
if ("ID" %in% colnames(detection_matrix)) {
    detection_matrix <- detection_matrix[, !colnames(detection_matrix) %in% "ID"]
}
if (any(c("ID", "latitude", "longitude") %in% colnames(site_covariates))) {
    site_covariates <- site_covariates[, !colnames(site_covariates) %in% c("ID", "latitude", "longitude")]
}

# Convert detection histories to a matrix
y <- as.matrix(detection_matrix)

# Convert site covariates to a dataframe
site_covs <- as.data.frame(site_covariates)

# Remove near-zero variance variables (to avoid singularity issues)
# Note: no variable was removed.

nzv <- nearZeroVar(site_covs, saveMetrics = TRUE)
site_covs <- site_covs[, nzv$nzv == FALSE]  # Keep only informative variables

# Standardize site covariates and handle potential NA values
site_covs_scaled <- scale(site_covs)
site_covs <- as.data.frame(na.omit(site_covs_scaled))  # Remove potential NA values

# Create an unmarkedFrame object
umf <- unmarkedFrameOccu(y = y, siteCovs = site_covs)

# 1. Null Model (No site covariates)
null_model <- occu(~1 ~1, data=umf)
summary(null_model)

# 2. Single Variable Models (the detection probability is modeled with an intercept only)
single_var_models <- list()
covariate_names <- colnames(site_covs)

for (covariate in covariate_names) {
    model <- tryCatch(
        occu(as.formula(paste("~1 ~", covariate)), data=umf),
        error = function(e) NULL  # Skip models that fail
    )
    if (!is.null(model)) {
        single_var_models[[covariate]] <- model
    }
}

# 3. Multi-variable Models
model_area_depth_hydro <- tryCatch(occu(~1 ~ Area + Max_depth + Hydroper, data=umf), error=function(e) NULL)
model_oj <- tryCatch(occu(~1 ~ Area + Max_depth + Hydroper + Elevation, data=umf), error=function(e) NULL)

# Full model (all covariates, ensuring validity)
if (ncol(site_covs) > 0) {
    model_full <- tryCatch(occu(~1 ~ ., data=umf), error=function(e) NULL)
} else {
    model_full <- NULL
}

# 4. Model Selection using AIC
model_list <- c(list(null_model), single_var_models, list(model_area_depth_hydro, model_oj, model_full))
model_list <- model_list[!sapply(model_list, is.null)]  # Remove failed models

model_names <- c("Null Model", names(single_var_models), 
                 "Area+MaxDepth+Hydroper", "Area + Max_depth + Hydroper + Elevation", 
                 "Full Model")

# Ensure valid model names
model_names <- model_names[seq_along(model_list)]

# Compare models using AIC
if (length(model_list) > 1) {
    model_selection <- aictab(cand.set = model_list, modnames = model_names)
    print(model_selection)

    # Extract the AIC table
    aic_table <- as.data.frame(model_selection)

    # Collumn names
    colnames(aic_table) <- c("Model", "K", "AICc", "Delta_AICc", "AICcWt", "Cum.Wt", "LL")

    # Save AIC results
    write.csv(aic_table, "AIC_model_selection_results.csv", row.names = FALSE)

    # Filter models where ΔAICc ≤ 2
    best_aic_table <- aic_table[aic_table$Delta_AICc <= 2, ]

    # Extract best models
    best_model_names <- best_aic_table$Model
    best_models <- model_list[match(best_model_names, model_names)]
} else {
    print("No valid models for AIC selection.")
    best_models <- list()
}

# Extract Model Coefficients of the Best Models

### Function to Extract Estimates, SE, and P-values ###
extract_model_stats <- function(model, model_name) {
    if (is.null(model)) {
        return(NULL)  # Skip NULL models
    }
    
    summary_model <- summary(model)
    
    if (!"state" %in% names(summary_model)) {
        return(NULL)  # Skip models that do not have state estimates
    }
    
    estimates <- summary_model$state  # Extract coefficients table for occupancy (state)
    
    # Convert to a dataframe
    df <- as.data.frame(estimates)
    colnames(df) <- c("Estimate", "Std.Error", "Z.value", "P.Value")
    
    # Add model name column
    df$Model <- model_name
    
    return(df)
}

# Apply extraction function to best models
best_model_stats <- do.call(rbind, Map(extract_model_stats, best_models, best_model_names))

# Remove NULL results
best_model_stats <- na.omit(best_model_stats)

best_model_stats <- as.data.frame(best_model_stats)

# Save results
if (nrow(best_model_stats) > 0) {
    write.csv(best_model_stats, "Best_Model_Estimates.csv", row.names = FALSE)
    print("Best model estimates extracted successfully!")
    print(best_model_stats)
} else {
    print("No valid estimates were extracted from the best models.")
}

#B2. Occupancy model for eggs and larvae, 2021

#Same libraries needed as above. The code is essentially the same, but adjusted to the detection history data.

# Load detection histories (response variable)
detection_matrix <- read.csv(file.choose())  # Select egg_larvae_season_1_2021

# Load site covariates (predictor variables)
site_covariates <- read.csv(file.choose())  # Select egg_larvae_occu.site_2021.csv

# Remove "ID" column and the latitude and longitude
if ("ID" %in% colnames(detection_matrix)) {
    detection_matrix <- detection_matrix[, !colnames(detection_matrix) %in% "ID"]
}
if (any(c("ID", "latitude", "longitude") %in% colnames(site_covariates))) {
    site_covariates <- site_covariates[, !colnames(site_covariates) %in% c("ID", "latitude", "longitude")]
}

# Convert detection histories to a matrix
y <- as.matrix(detection_matrix)

# Convert site covariates to a dataframe
site_covs <- as.data.frame(site_covariates)

# Remove near-zero variance variables (to avoid singularity issues). As noted for the adult stages, no variable removal was needed.
nzv <- nearZeroVar(site_covs, saveMetrics = TRUE)
site_covs <- site_covs[, nzv$nzv == FALSE]

# Standardize site covariates and handle potential NA values
site_covs_scaled <- scale(site_covs)
site_covs <- as.data.frame(na.omit(site_covs_scaled))  # Remove potential NA values

# Create an unmarkedFrame object
umf <- unmarkedFrameOccu(y = y, siteCovs = site_covs)

print("Running occupancy models...")

# 1. Null Model (No site covariates)
null_model <- occu(~1 ~1, data=umf)

# 2. Single Variable Models
single_var_models <- list()
covariate_names <- colnames(site_covs)

for (covariate in covariate_names) {
    model <- tryCatch(
        occu(as.formula(paste("~1 ~", covariate)), data=umf),
        error = function(e) NULL  # Skip models that fail
    )
    if (!is.null(model)) {
        single_var_models[[covariate]] <- model
    }
}

# 3. Multi-variable Models (handling potential missing covariates)
model_area_depth_hydro <- tryCatch(occu(~1 ~ Area + Max_depth + Hydroper, data=umf), error=function(e) NULL)
model_oj <- tryCatch(occu(~1 ~ Area + Max_depth + Hydroper + Elevation, data=umf), error=function(e) NULL)

# Full model (all covariates, ensuring validity)
if (ncol(site_covs) > 0) {
    model_full <- tryCatch(occu(~1 ~ ., data=umf), error=function(e) NULL)
} else {
    model_full <- NULL
}

print("Performing model selection...")

# 4. Model Selection using AIC
model_list <- c(list(null_model), single_var_models, list(model_area_depth_hydro, model_oj, model_full))
model_list <- model_list[!sapply(model_list, is.null)]  # Remove failed models

model_names <- c("Null Model", names(single_var_models), 
                 "Area+MaxDepth+Hydroper", "Area + Max_depth + Hydroper + Elevation", 
                 "Full Model")

# Ensure valid model names
model_names <- model_names[seq_along(model_list)]

# Compare models using AIC
if (length(model_list) > 1) {
    model_selection <- aictab(cand.set = model_list, modnames = model_names)
    print(model_selection)

    # Extract the AIC table as a dataframe
    aic_table <- as.data.frame(model_selection)

    # Ensure correct column names
    colnames(aic_table) <- c("Model", "K", "AICc", "Delta_AICc", "AICcWt", "Cum.Wt", "LL")

    # Save AIC results
    write.csv(aic_table, "AIC_model_selection_results.csv", row.names = FALSE)

    # Filter models where ΔAICc ≤ 2
    best_aic_table <- aic_table[aic_table$Delta_AICc <= 2, ]

    # Extract best models
    best_model_names <- best_aic_table$Model
    best_models <- model_list[match(best_model_names, model_names)]
} else {
    print("No valid models for AIC selection.")
    best_models <- list()
}

# Extract Model Coefficients of the Best Models

### Function to Extract Estimates, SE, and P-values ###
extract_model_stats <- function(model, model_name) {
    if (is.null(model)) {
        return(NULL)  # Skip NULL models
    }
    
    summary_model <- summary(model)
    
    if (!"state" %in% names(summary_model)) {
        return(NULL)  # Skip models that do not have state estimates
    }
    
    estimates <- summary_model$state  # Extract coefficients table for occupancy (state)
    
    # Convert to a dataframe
    df <- as.data.frame(estimates)
    colnames(df) <- c("Estimate", "Std.Error", "Z.value", "P.Value")
    
    # Add model name column
    df$Model <- model_name
    
    return(df)
}

# Apply extraction function to best models
best_model_stats <- do.call(rbind, Map(extract_model_stats, best_models, best_model_names))

# Remove NULL results
best_model_stats <- na.omit(best_model_stats)

best_model_stats <- as.data.frame(best_model_stats)

# Save results
if (nrow(best_model_stats) > 0) {
    write.csv(best_model_stats, "Best_Model_Estimates.csv", row.names = FALSE)
    print("Best model estimates extracted successfully!")
    print(best_model_stats)
} else {
    print("No valid estimates were extracted from the best models.")
}

#B3. Occupancy model for adults, 2023
# Load required libraries, as mentioned above

# Load detection histories
detection_matrix <- read.csv(file.choose())  # Select adult_season_3_2023.csv

# Load site covariates
site_covariates <- read.csv(file.choose())  # Select adult_occu.site_3.csv

# Ensure "ID" column is removed if present in either dataset
if ("ID" %in% colnames(detection_matrix)) {
    detection_matrix <- detection_matrix[, !colnames(detection_matrix) %in% "ID"]
}
if (any(c("ID", "latitude", "longitude") %in% colnames(site_covariates))) {
    site_covariates <- site_covariates[, !colnames(site_covariates) %in% c("ID", "latitude", "longitude")]
}

# Convert detection histories to a matrix
y <- as.matrix(detection_matrix)

# Convert site covariates to a dataframe
site_covs <- as.data.frame(site_covariates)

# Remove near-zero variance variables (to avoid singularity issues). No variable removal was needed.
nzv <- nearZeroVar(site_covs, saveMetrics = TRUE)
site_covs <- site_covs[, nzv$nzv == FALSE]

# Standardize site covariates and handle potential NA values
site_covs_scaled <- scale(site_covs)
site_covs <- as.data.frame(na.omit(site_covs_scaled))  # Remove potential NA values

# Create an unmarkedFrame object
umf <- unmarkedFrameOccu(y = y, siteCovs = site_covs)

print("Running occupancy models...")

# 1. Null Model (No site covariates)
null_model <- occu(~1 ~1, data=umf)

# 2. Single Variable Models
single_var_models <- list()
covariate_names <- colnames(site_covs)

for (covariate in covariate_names) {
    model <- tryCatch(
        occu(as.formula(paste("~1 ~", covariate)), data=umf),
        error = function(e) NULL  # Skip models that fail
    )
    if (!is.null(model)) {
        single_var_models[[covariate]] <- model
    }
}

# 3. Multi-variable Models (handling potential missing covariates)
model_area_depth_hydro <- tryCatch(occu(~1 ~ Area + Max_depth + Hydroper, data=umf), error=function(e) NULL)
model_oj <- tryCatch(occu(~1 ~ Area + Max_depth + Hydroper + Elevation, data=umf), error=function(e) NULL)

# Full model (all covariates, ensuring validity)
if (ncol(site_covs) > 0) {
    model_full <- tryCatch(occu(~1 ~ ., data=umf), error=function(e) NULL)
} else {
    model_full <- NULL
}

print("Performing model selection...")

# 4. Model Selection using AIC
model_list <- c(list(null_model), single_var_models, list(model_area_depth_hydro, model_oj, model_full))
model_list <- model_list[!sapply(model_list, is.null)]  # Remove failed models

model_names <- c("Null Model", names(single_var_models), 
                 "Area+MaxDepth+Hydroper", "Area + Max_depth + Hydroper + Elevation", 
                 "Full Model")

# Ensure valid model names
model_names <- model_names[seq_along(model_list)]

# Compare models using AIC
if (length(model_list) > 1) {
    model_selection <- aictab(cand.set = model_list, modnames = model_names)
    print(model_selection)

    # Extract the AIC table as a dataframe
    aic_table <- as.data.frame(model_selection)

    # Ensure correct column names
    colnames(aic_table) <- c("Model", "K", "AICc", "Delta_AICc", "AICcWt", "Cum.Wt", "LL")

    # Save AIC results
    write.csv(aic_table, "AIC_model_selection_results.csv", row.names = FALSE)

    # Filter models where ΔAICc ≤ 2
    best_aic_table <- aic_table[aic_table$Delta_AICc <= 2, ]

    # Extract best models
    best_model_names <- best_aic_table$Model
    best_models <- model_list[match(best_model_names, model_names)]
} else {
    print("No valid models for AIC selection.")
    best_models <- list()
}

# Extract Model Coefficients of the Best Models

### Function to Extract Estimates, SE, and P-values ###
extract_model_stats <- function(model, model_name) {
    if (is.null(model)) {
        return(NULL)  # Skip NULL models
    }
    
    summary_model <- summary(model)
    
    if (!"state" %in% names(summary_model)) {
        return(NULL)  # Skip models that do not have state estimates
    }
    
    estimates <- summary_model$state  # Extract coefficients table for occupancy (state)
    
    # Convert to a dataframe
    df <- as.data.frame(estimates)
    colnames(df) <- c("Estimate", "Std.Error", "Z.value", "P.Value")
    
    # Add model name column
    df$Model <- model_name
    
    return(df)
}

# Apply extraction function to best models
best_model_stats <- do.call(rbind, Map(extract_model_stats, best_models, best_model_names))

# Remove NULL results
best_model_stats <- na.omit(best_model_stats)

best_model_stats <- as.data.frame(best_model_stats)

# Save results
if (nrow(best_model_stats) > 0) {
    write.csv(best_model_stats, "Best_Model_Estimates.csv", row.names = FALSE)
    print("Best model estimates extracted successfully!")
    print(best_model_stats)
} else {
    print("No valid estimates were extracted from the best models.")
}

#C) R code for generating the Figure 4 and its stats (content), as presented in the manuscript.

# Load necessary libraries
library(ggplot2)
library(segmented)
library(boot)
library(pROC)
library(rcompanion)

# Load the dataset
df <- read.csv(file.choose())  # select Hydroperiod_and_metamorph_2021.csv

# Function to estimate the threshold using a logistic model
threshold_estimation <- function(data) {
  logit_model <- glm(Metamorphosis_2021 ~ Hydroper_weeks, data = data, family = binomial)
  fitted_probs <- predict(logit_model, type = "response")
  
  # Find the hydroperiod where probability first exceeds 0.5
  threshold <- data$Hydroper_weeks[which.min(abs(fitted_probs - 0.5))]
  return(threshold)
}

# Boostrapping function
bootstrap_func <- function(data, indices) {
  df_resampled <- data[indices, ]  # Resample data
  estimated_threshold <- tryCatch(
    threshold_estimation(df_resampled), 
    error = function(e) NA  # Handle errors by returning NA
  )
  return(estimated_threshold)
}

# Set seed for reproducibility
set.seed(123)

# Perform bootstrapping
n_bootstrap <- 1000
bootstrap_results <- boot(df, bootstrap_func, R = n_bootstrap)

# Extract valid threshold estimates
valid_thresholds <- bootstrap_results$t[!is.na(bootstrap_results$t)]

# Compute 95% Confidence Interval
lower_ci <- quantile(valid_thresholds, 0.025, na.rm = TRUE)
upper_ci <- quantile(valid_thresholds, 0.975, na.rm = TRUE)
threshold_9_71 <- median(valid_thresholds)  # Use median as a robust estimate

#Print results

cat("Estimated Threshold:", threshold_9_71, "\n")
Estimated Threshold: 11.71429 

cat("95% Confidence Interval: [", lower_ci, ",", upper_ci, "]\n")
95% Confidence Interval: [ 9.5 , 13.5 ]

# Calculate the minimum and maximum pond hydroperiod where metamorphosis occurred
min_hydroperiod <- min(df$Hydroper_weeks[df$Metamorphosis_2021 == 1], na.rm = TRUE)
max_hydroperiod <- max(df$Hydroper_weeks[df$Metamorphosis_2021 == 1], na.rm = TRUE)

# Print results
cat("Minimum Hydroperiod with Metamorphosis:", min_hydroperiod, "\n")
cat("Maximum Hydroperiod with Metamorphosis:", max_hydroperiod, "\n")


# Fit the logistic model and overlay the above thresholds for visualization

# Load necessary libraries
library(ggplot2)

# Fit a conventional logistic regression model
logit_model <- glm(Metamorphosis_2021 ~ Hydroper_weeks, data = df, family = binomial)

# Compute AUC (Area Under the Curve)
roc_curve <- roc(df$Metamorphosis_2021, fitted(logit_model))
auc_value <- round(auc(roc_curve), 3)  # Round to 3 decimals

# Compute Nagelkerke's R²
nagelkerke_result <- nagelkerke(logit_model)  # Compute Nagelkerke's R²
nagelkerke_r2 <- round(nagelkerke_result$Pseudo.R.squared.for.model.vs.null[3], 3)  # Extract the correct value

# Print results
cat("AUC:", auc_value, "\n")
cat("Nagelkerke R²:", nagelkerke_r2, "\n")

# Generate prediction data for the sigmoid curve
new_data <- data.frame(Hydroper_weeks = seq(min(df$Hydroper_weeks), max(df$Hydroper_weeks), length.out = 100))
new_data$Predicted_Prob <- predict(logit_model, newdata = new_data, type = "response")

# Define estimated threshold and confidence intervals
threshold_11_71 <- 11.71  # Estimated threshold
lower_ci <- 9.5   # Lower bound of CI
upper_ci <- 13.5  # Upper bound of CI

# Create the plot
ggplot(df, aes(x = Hydroper_weeks, y = Metamorphosis_2021)) +
  # Light grey CI (plotted first so it stays in the background)
  geom_rect(aes(xmin = lower_ci, xmax = upper_ci, ymin = 0, ymax = 1), fill = "grey90", alpha = 0.1) +

  # Observed data points in black
  geom_point(alpha = 0.6, color = "black") +

  # Black logistic regression sigmoid curve (moved forward)
  geom_line(data = new_data, aes(x = Hydroper_weeks, y = Predicted_Prob), 
            color = "black", linewidth = 1.5) +

  # Black vertical threshold line
  geom_vline(xintercept = threshold_11_71, linetype = "dashed", color = "black", linewidth = 1.2) +  
  annotate("text", x = threshold_11_71 + 0.5, y = 0.2, 
           label = paste("Threshold =", round(threshold_11_71, 2), "weeks"), 
           color = "black", size = 6, hjust = 0) +

  # Labels and Theme with increased font size and axis highlights
  labs(x = "Hydroperiod (weeks)", y = "Probability of metamorphosis") +
  theme_minimal(base_size = 18) +  # Increased font size
  theme(
    plot.title = element_text(hjust = 0.5, face = "bold"),
    axis.line = element_line(color = "black", size = 1),  # Highlight x and y axes
    axis.text = element_text(size = 16),  # Increase axis text size
    axis.title = element_text(size = 18, face = "bold"),  # Increase axis title size
    legend.position = "bottom"
  )


#Plot the results
# Calculate the minimum hydroperiod where metamorphosis occurred
min_hydroperiod <- round(min(df$Hydroper_weeks[df$Metamorphosis_2021 == 1], na.rm = TRUE))

# Round other key values for consistency
threshold_11_71 <- round(threshold_11_71)  # Estimated threshold rounded
lower_ci <- round(lower_ci)   # Lower bound of CI rounded
upper_ci <- round(upper_ci)   # Upper bound of CI rounded

# Modify ggplot to include the minimum hydroperiod
ggplot(df, aes(x = Hydroper_weeks, y = Metamorphosis_2021)) +
  # Light grey CI (plotted first so it stays in the background)
  geom_rect(aes(xmin = lower_ci, xmax = upper_ci, ymin = 0, ymax = 1), fill = "grey90", alpha = 0.1) +

  # Observed data points in black
  geom_point(alpha = 1.3, color = "black") +

  # Black logistic regression sigmoid curve (moved forward)
  geom_line(data = new_data, aes(x = Hydroper_weeks, y = Predicted_Prob), 
            color = "black", linewidth = 1.1) +

  # Black vertical threshold line
  geom_vline(xintercept = threshold_11_71, linetype = "dashed", color = "black", linewidth = 1.2) +  
  annotate("text", x = threshold_11_71 + 0.5, y = 0.2, 
           label = paste("Threshold =", threshold_11_71, "weeks"), 
           color = "black", size = 6, hjust = 0) +

  # Vertical line for min hydroperiod with metamorphosis
  geom_vline(xintercept = min_hydroperiod, linetype = "dotted", color = "black", linewidth = 1) +  

  # Label for min hydroperiod, same font size as "Threshold"
  annotate("text", x = min_hydroperiod - 0.5, y = 0.2, 
           label = paste("Min. =", min_hydroperiod, "weeks"), 
           color = "black", size = 6, hjust = 1) +
 
 # Label for "AUC"
   annotate("text", x = max(df$Hydroper_weeks) - 4, y = 0.80, 
         label = paste("AUC =", auc_value), 
         color = "black", size = 5, hjust = 0.5) +
  
 # Label for Nagelkerke
  annotate("text", x = max(df$Hydroper_weeks) - 4, y = 0.75, 
         label = paste("R² =", nagelkerke_r2), 
         color = "black", size = 5, hjust = 0.5) + 

  # Labels and Theme with increased font size and axis highlights
  labs(x = "Hydroperiod (weeks)", y = "Probability of metamorphosis") +
  theme_minimal(base_size = 18) +  # Increased font size
  theme(
    plot.title = element_text(hjust = 0.5),
    axis.line = element_line(color = "black", size = 1),  # Highlight x and y axes
    axis.text = element_text(size = 16),  # Increase axis text size
    axis.title = element_text(size = 18),  # Increase axis title size
    legend.position = "bottom"
  )
